# Supplementary material for: Giant Scintillation Yield Enhancement in Zero-Dimensional Halides by Exciton Confinement Manipulation
Source: Research (Wash D C). 2026 Apr 14;9:1230. doi: 10.34133/research.1230 (PMC13077130; doi:10.34133/research.1230)
Supplement: Supplementary 1 — Experimental details Tables S1 to S4 Figs. S1 to S25 [file research.1230.f1.zip]

Archive with 4 entries (4 files):
- Research_SI_clean_20260217.docx
- Research_SI_highlighted revisions_20260217.pdf
- Supporting information figures 1-12.zip
- Supporting information figures 13-25.zip
